# Supplementary material for: To screen or not to screen: an interactive framework for comparing costs of mass malaria treatment interventions
Source: BMC Med. 2020 Jun 19;18:149. doi: 10.1186/s12916-020-01609-7 (PMC7304173; doi:10.1186/s12916-020-01609-7)
Supplement: Supplementary file 2 — Additional file 2. [file 12916_2020_1609_MOESM2_ESM.csv]

country	region	urban	prev	prev_lwr	prev_upr	sens	sens_lwr	sens_upr	spec	spec_lwr	spec_upr
Burkina Faso	Boucle de Mouhoun	Rural	0.587	0.456	0.704	0.872	0.86	0.884	0.572	0.495	0.643
Burkina Faso	Boucle de Mouhoun	Urban	0.232	0.145	0.33	0.737	0.719	0.754	0.37	0.302	0.437
Burkina Faso	Cascades	Rural	0.57	0.45	0.677	0.893	0.878	0.908	0.592	0.515	0.665
Burkina Faso	Cascades	Urban	0.21	0.136	0.292	0.776	0.751	0.798	0.409	0.336	0.481
Burkina Faso	Centre	Rural	0.264	0.176	0.362	0.915	0.906	0.924	0.311	0.238	0.387
Burkina Faso	Centre	Urban	0.065	0.038	0.1	0.786	0.772	0.8	0.125	0.088	0.167
Burkina Faso	Centre-Est	Rural	0.453	0.329	0.576	0.847	0.825	0.866	0.577	0.513	0.637
Burkina Faso	Centre-Est	Urban	0.163	0.1	0.236	0.678	0.647	0.708	0.35	0.294	0.405
Burkina Faso	Centre-Nord	Rural	0.44	0.309	0.57	0.891	0.877	0.903	0.46	0.403	0.515
Burkina Faso	Centre-Nord	Urban	0.15	0.089	0.223	0.762	0.741	0.781	0.285	0.239	0.33
Burkina Faso	Centre-Ouest	Rural	0.638	0.5	0.756	0.951	0.944	0.958	0.632	0.56	0.698
Burkina Faso	Centre-Ouest	Urban	0.271	0.17	0.384	0.869	0.856	0.882	0.443	0.369	0.514
Burkina Faso	Centre-Sud	Rural	0.483	0.352	0.611	0.889	0.874	0.902	0.454	0.383	0.524
Burkina Faso	Centre-Sud	Urban	0.169	0.102	0.25	0.731	0.705	0.755	0.286	0.228	0.346
Burkina Faso	Est	Rural	0.557	0.415	0.689	0.836	0.821	0.85	0.386	0.317	0.453
Burkina Faso	Est	Urban	0.234	0.142	0.337	0.699	0.68	0.717	0.209	0.163	0.258
Burkina Faso	Hauts Basins	Rural	0.543	0.406	0.667	0.867	0.853	0.88	0.4	0.328	0.471
Burkina Faso	Hauts Basins	Urban	0.194	0.118	0.282	0.741	0.723	0.759	0.187	0.144	0.234
Burkina Faso	Nord	Rural	0.471	0.351	0.584	0.965	0.957	0.971	0.676	0.608	0.736
Burkina Faso	Nord	Urban	0.163	0.103	0.234	0.9	0.882	0.913	0.483	0.41	0.554
Burkina Faso	Plateau Central	Rural	0.379	0.262	0.502	0.921	0.912	0.93	0.455	0.386	0.52
Burkina Faso	Plateau Central	Urban	0.12	0.071	0.18	0.825	0.812	0.838	0.232	0.184	0.282
Burkina Faso	Sahel	Rural	0.578	0.456	0.691	0.793	0.78	0.806	0.388	0.315	0.462
Burkina Faso	Sahel	Urban	0.234	0.152	0.323	0.657	0.64	0.674	0.254	0.196	0.314
Burkina Faso	Sud-Ouest	Rural	0.658	0.533	0.765	0.935	0.922	0.946	0.601	0.534	0.66
Burkina Faso	Sud-Ouest	Urban	0.28	0.181	0.386	0.859	0.837	0.878	0.325	0.268	0.382
Cote d'Ivoire	Centre	Rural	0.19	0.128	0.259	0.865	0.844	0.881	0.43	0.269	0.593
Cote d'Ivoire	Centre	Urban	0.059	0.036	0.086	0.839	0.816	0.857	0.176	0.09	0.284
Cote d'Ivoire	Centre-Est	Rural	0.227	0.135	0.336	0.919	0.883	0.943	0.673	0.507	0.807
Cote d'Ivoire	Centre-Est	Urban	0.074	0.04	0.118	0.885	0.842	0.916	0.385	0.229	0.548
Cote d'Ivoire	Centre-Nord	Rural	0.187	0.119	0.268	0.903	0.864	0.929	0.456	0.283	0.628
Cote d'Ivoire	Centre-Nord	Urban	0.062	0.036	0.095	0.888	0.846	0.917	0.197	0.098	0.322
Cote d'Ivoire	Centre-Ouest	Rural	0.242	0.167	0.325	0.752	0.721	0.775	0.442	0.294	0.591
Cote d'Ivoire	Centre-Ouest	Urban	0.087	0.054	0.127	0.625	0.592	0.653	0.192	0.106	0.295
Cote d'Ivoire	Nord	Rural	0.151	0.089	0.228	0.91	0.89	0.923	0.377	0.251	0.511
Cote d'Ivoire	Nord	Urban	0.048	0.026	0.077	0.881	0.859	0.896	0.133	0.074	0.204
Cote d'Ivoire	Nord-Est	Rural	0.178	0.117	0.246	0.864	0.821	0.896	0.512	0.344	0.67
Cote d'Ivoire	Nord-Est	Urban	0.057	0.035	0.085	0.834	0.785	0.87	0.233	0.127	0.359
Cote d'Ivoire	Nord-Ouest	Rural	0.157	0.101	0.221	0.806	0.721	0.865	0.498	0.326	0.662
Cote d'Ivoire	Nord-Ouest	Urban	0.054	0.033	0.081	0.759	0.67	0.829	0.233	0.124	0.363
Cote d'Ivoire	Ouest	Rural	0.236	0.176	0.299	0.887	0.854	0.911	0.533	0.361	0.691
Cote d'Ivoire	Ouest	Urban	0.083	0.058	0.112	0.847	0.808	0.876	0.245	0.132	0.379
Cote d'Ivoire	Sud sans Abidjan	Rural	0.19	0.108	0.291	0.92	0.896	0.936	0.391	0.25	0.536
Cote d'Ivoire	Sud sans Abidjan	Urban	0.06	0.03	0.099	0.89	0.86	0.911	0.155	0.084	0.241
Cote d'Ivoire	Sud-Ouest	Rural	0.198	0.141	0.263	0.819	0.778	0.852	0.55	0.385	0.701
Cote d'Ivoire	Sud-Ouest	Urban	0.067	0.044	0.094	0.756	0.706	0.795	0.253	0.142	0.382
Cote d'Ivoire	Ville D'Abidjan	Rural	0.164	0.108	0.228	0.747	0.71	0.776	0.323	0.206	0.45
Cote d'Ivoire	Ville D'Abidjan	Urban	0.049	0.029	0.072	0.648	0.605	0.684	0.108	0.058	0.17
Ghana	Upper East	Rural	0.14	0.069	0.234	0.885	0.746	0.96	0.134	0.072	0.214
Ghana	Upper East	Urban	0.058	0.026	0.105	0.615	0.413	0.79	0.039	0.019	0.068
Ghana	Western	Rural	0.435	0.306	0.564	0.882	0.688	0.974	0.26	0.202	0.324
Ghana	Western	Urban	0.18	0.108	0.266	0.64	0.336	0.872	0.082	0.058	0.11
Ghana	Upper West	Rural	0.38	0.237	0.531	0.976	0.961	0.984	0.49	0.365	0.612
Ghana	Upper West	Urban	0.116	0.059	0.189	0.896	0.86	0.916	0.152	0.094	0.223
Ghana	Northern	Rural	0.381	0.256	0.512	0.944	0.825	0.99	0.459	0.357	0.559
Ghana	Northern	Urban	0.127	0.072	0.196	0.864	0.656	0.971	0.16	0.109	0.22
Ghana	Brong Ahafo	Rural	0.316	0.214	0.426	0.97	0.955	0.979	0.385	0.248	0.53
Ghana	Brong Ahafo	Urban	0.132	0.081	0.196	0.906	0.875	0.924	0.119	0.064	0.192
Ghana	Volta	Rural	0.273	0.171	0.39	0.924	0.789	0.984	0.249	0.188	0.318
Ghana	Volta	Urban	0.098	0.053	0.154	0.775	0.523	0.932	0.083	0.057	0.112
Ghana	Central	Rural	0.421	0.302	0.543	0.958	0.903	0.986	0.306	0.204	0.416
Ghana	Central	Urban	0.165	0.102	0.241	0.851	0.706	0.94	0.092	0.054	0.14
Ghana	Greater Accra	Rural	0.22	0.129	0.329	0.92	0.801	0.977	0.145	0.079	0.232
Ghana	Greater Accra	Urban	0.072	0.036	0.118	0.722	0.496	0.881	0.035	0.017	0.061
Ghana	Ashanti	Rural	0.267	0.188	0.353	0.937	0.841	0.982	0.143	0.091	0.209
Ghana	Ashanti	Urban	0.072	0.045	0.106	0.745	0.524	0.892	0.029	0.017	0.047
Ghana	Eastern	Rural	0.36	0.267	0.458	0.967	0.936	0.983	0.288	0.193	0.392
Ghana	Eastern	Urban	0.138	0.092	0.193	0.871	0.791	0.92	0.091	0.053	0.138
Guinea	Boke	Rural	0.249	0.181	0.325	0.741	0.654	0.811	0.338	0.241	0.44
Guinea	Boke	Urban	0.133	0.09	0.181	0.378	0.287	0.469	0.098	0.062	0.142
Guinea	Conakry	Rural	0.095	0.07	0.123	0.789	0.677	0.871	0.095	0.072	0.122
Guinea	Conakry	Urban	0.023	0.015	0.034	0.519	0.377	0.654	0.015	0.01	0.022
Guinea	Faranah	Rural	0.76	0.668	0.835	0.872	0.818	0.911	0.463	0.369	0.553
Guinea	Faranah	Urban	0.402	0.295	0.509	0.591	0.493	0.682	0.238	0.174	0.309
Guinea	Kankan	Rural	0.592	0.502	0.675	0.876	0.845	0.901	0.581	0.471	0.679
Guinea	Kankan	Urban	0.307	0.234	0.384	0.514	0.456	0.568	0.223	0.153	0.298
Guinea	Kindia	Rural	0.59	0.5	0.671	0.76	0.672	0.832	0.276	0.209	0.35
Guinea	Kindia	Urban	0.253	0.188	0.321	0.371	0.278	0.468	0.094	0.064	0.126
Guinea	Labe	Rural	0.362	0.276	0.448	0.572	0.422	0.706	0.17	0.13	0.214
Guinea	Labe	Urban	0.18	0.128	0.236	0.27	0.167	0.387	0.047	0.034	0.062
Guinea	Mamou	Rural	0.465	0.372	0.555	0.647	0.532	0.748	0.208	0.155	0.268
Guinea	Mamou	Urban	0.199	0.141	0.261	0.336	0.238	0.44	0.096	0.068	0.127
Guinea	N'Zerekore	Rural	0.701	0.613	0.776	0.831	0.752	0.89	0.484	0.389	0.576
Guinea	N'Zerekore	Urban	0.348	0.261	0.437	0.544	0.425	0.653	0.227	0.164	0.296
Nigeria	North Central	Rural	0.568	0.421	0.702	0.755	0.724	0.782	0.218	0.147	0.295
Nigeria	North Central	Urban	0.158	0.089	0.241	0.59	0.553	0.625	0.102	0.065	0.147
Nigeria	North East	Rural	0.313	0.211	0.42	0.858	0.844	0.87	0.248	0.164	0.34
Nigeria	North East	Urban	0.14	0.087	0.205	0.718	0.7	0.738	0.125	0.077	0.18
Nigeria	North West	Rural	0.458	0.336	0.576	0.828	0.81	0.846	0.354	0.265	0.444
Nigeria	North West	Urban	0.16	0.099	0.23	0.683	0.657	0.707	0.159	0.11	0.217
Nigeria	South East	Rural	0.332	0.215	0.453	0.883	0.873	0.893	0.182	0.118	0.258
Nigeria	South East	Urban	0.144	0.084	0.217	0.787	0.774	0.8	0.093	0.056	0.138
Nigeria	South South	Rural	0.381	0.259	0.505	0.867	0.855	0.879	0.4	0.306	0.494
Nigeria	South South	Urban	0.145	0.087	0.216	0.741	0.723	0.757	0.18	0.125	0.242
Nigeria	South West	Rural	0.461	0.326	0.594	0.896	0.884	0.906	0.27	0.191	0.356
Nigeria	South West	Urban	0.166	0.097	0.249	0.819	0.804	0.832	0.109	0.07	0.155
Togo	centrale	Rural	0.57	0.408	0.716	0.862	0.743	0.938	0.191	0.149	0.236
Togo	centrale	Urban	0.209	0.116	0.322	0.543	0.348	0.721	0.081	0.06	0.105
Togo	grande agglomeration de lome	Rural	0.27	0.177	0.373	0.806	0.729	0.861	0.165	0.146	0.187
Togo	grande agglomeration de lome	Urban	0.068	0.037	0.107	0.469	0.366	0.57	0.04	0.032	0.048
Togo	kara	Rural	0.569	0.41	0.714	0.864	0.793	0.916	0.237	0.135	0.358
Togo	kara	Urban	0.275	0.16	0.406	0.559	0.433	0.673	0.051	0.026	0.086
Togo	maritime (sans agglomeration de lome)	Rural	0.372	0.241	0.508	0.793	0.593	0.919	0.112	0.069	0.166
Togo	maritime (sans agglomeration de lome)	Urban	0.145	0.081	0.224	0.481	0.252	0.707	0.054	0.032	0.083
Togo	plateaux	Rural	0.533	0.394	0.663	0.884	0.771	0.954	0.271	0.251	0.291
Togo	plateaux	Urban	0.254	0.159	0.362	0.575	0.365	0.762	0.11	0.099	0.122
Togo	savanes	Rural	0.292	0.187	0.407	0.824	0.74	0.886	0.104	0.085	0.123
Togo	savanes	Urban	0.086	0.048	0.132	0.507	0.386	0.62	0.053	0.042	0.065
